# Supplementary material for: RNA-Seq Transcriptomics and iTRAQ Proteomics Analysis Reveal the Dwarfing Mechanism of Blue Fescue (Festuca glauca)
Source: Plants (Basel). 2024 Nov 29;13(23):3357. doi: 10.3390/plants13233357 (PMC11644805; doi:10.3390/plants13233357)
Supplement: Supplementary file 1 [file plants-13-03357-s001.zip]

Archive with 1 entries (1 files):
- plants-3219204-supplementary.pdf
